# Supplementary material for: Chitosan-Based Dressing as a Sustained Delivery System for Bioactive Cytokines
Source: Int J Mol Sci. 2023 Dec 19;25(1):30. doi: 10.3390/ijms25010030 (PMC10778940; doi:10.3390/ijms25010030)
Supplement: Supplementary file 1 [file ijms-25-00030-s001.zip]

Archive with 1 entries (1 files):
- ijms-2625193-supplementary.pdf
